# Supplementary material for: Prognostic value of ALDH2 polymorphism for patients with oropharyngeal cancer in a Japanese population
Source: PLoS One. 2017 Dec 5;12(12):e0187992. doi: 10.1371/journal.pone.0187992 (PMC5716598; doi:10.1371/journal.pone.0187992)
Supplement: S1 Table — OS: Overall survival rate, DSS: Disease specific survival rate, F/U period: follow up period, SPPEC: second primary pharyngeal and/or esophageal cancer. ALDH2*1/ALDH2*1 and ALDH2*2/ALDH2*2 are defined as homozygote and ALDH2*1/ALDH2*2 is defined as heterozygote for statistical analysis. (XLS) [file pone.0187992.s001.xls]

## Sheet: Sheet1
no	OS F/U period	OS event	DSS F/U period	DSS event	Age	Sex	T	N	Stage	SPPEC	p16	ALDH-123
	months	0: alive 1: event	months	0: alive 1: event	0: =/<60 yrs old 1: >60 yrs old	M: male F: female	0: T1,2 1: T3,4	0: N0-N2a 1: N2b-N3	0: I,II 1: III,IV	0:- 1: +	0: negative 1: positive	11: ALDH2*1/ALDH2*1 12: ALDH2*1/ALDH2*2 22: ALDH2*2/ALDH2*2
1	0	1	0	0	0	M	0	0	0	0	1	11
2	2	1	2	1	1	M	0	0	0	0	1	22
3	3	1	3	0	1	M	1	0	1	1	0	22
4	5	1	4	1	1	M	0	1	1	1	0	12
5	6	1	2	1	0	M	1	1	1	0	1	12
6	6	0	6	0	0	F	0	0	0	0	1	11
7	7	1	7	0	1	M	0	0	0	1	0	11
8	7	1	5	1	1	M	1	1	1	0	0	11
9	10	0	10	0	0	F	0	0	0	0	1	11
10	12	0	12	0	1	M	0	0	0	1	0	12
11	13	1	12	1	1	M	1	1	1	0	0	11
12	13	1	3	1	1	M	0	0	0	0	0	11
13	13	0	6	0	0	M	1	1	1	0	1	11
14	14	1	14	0	1	M	0	0	0	1	0	11
15	14	0	3	0	1	M	0	1	1	0	1	22
16	16	1	16	0	1	M	0	0	0	1	0	12
17	18	1	18	0	1	M	0	0	0	1	0	12
18	18	1	14	1	0	M	0	0	0	1	0	12
19	18	0	16	0	1	F	0	0	0	0	0	11
20	19	0	19	0	0	M	0	0	0	1	0	11
21	21	0	17	0	0	M	1	0	1	0	0	11
22	26	1	13	1	1	M	0	0	0	0	0	12
23	27	1	27	1	1	M	0	0	0	0	0	12
24	27	0	27	0	1	M	0	0	0	0	0	11
25	28	1	28	0	1	M	0	1	1	1	0	12
26	29	1	29	1	1	M	0	1	1	0	0	12
27	30	1	30	0	1	M	1	0	1	1	1	11
28	30	0	30	0	1	M	0	0	0	1	0	12
29	31	0	31	0	0	M	0	1	1	0	1	11
30	32	0	14	0	0	M	0	0	0	1	0	11
31	34	0	34	0	1	M	0	0	0	1	0	12
32	36	1	11	0	1	M	0	0	0	1	0	12
33	37	0	37	0	0	M	0	0	0	0	1	12
34	38	0	38	0	1	M	0	0	0	1	0	12
35	39	1	39	0	1	F	0	0	0	1	0	22
36	40	0	40	0	1	M	1	1	1	1	0	11
37	41	0	41	0	1	F	0	1	1	0	1	22
38	41	0	41	0	0	F	0	1	1	1	0	12
39	41	0	7	0	1	F	0	0	0	0	1	11
40	42	0	42	0	0	M	1	1	1	0	0	11
41	42	0	42	0	1	M	0	1	1	1	0	12
42	42	0	42	0	1	M	0	1	1	0	0	12
43	44	0	44	0	1	M	0	1	1	1	1	12
44	45	1	8	1	1	M	1	1	1	0	0	11
45	45	0	45	0	0	M	0	1	1	0	1	11
46	45	0	14	0	0	M	0	0	0	1	1	12
47	45	0	45	0	0	M	0	0	0	0	1	22
48	46	0	46	0	0	F	0	1	1	0	1	11
49	47	1	12	1	1	M	0	0	0	1	0	12
50	47	0	47	0	1	M	0	0	0	0	1	11
51	49	0	49	0	1	F	0	1	1	0	1	11
52	50	0	50	0	1	M	1	1	1	0	1	11
53	51	0	51	0	1	M	0	0	0	0	1	11
54	51	0	51	0	1	M	0	0	0	1	1	12
55	51	0	11	0	0	M	0	0	0	1	0	12
56	51	0	51	0	1	F	0	1	1	0	1	12
57	54	0	54	0	1	M	0	1	1	0	1	12
58	55	0	55	0	0	M	0	1	1	1	0	11
59	57	0	57	0	0	F	0	0	0	0	1	11
60	58	0	58	0	1	F	0	0	0	0	1	11
61	58	0	58	0	1	M	0	1	1	0	1	12
62	59	0	59	0	0	M	0	1	1	0	1	11
63	60	0	60	0	1	M	0	0	0	0	0	11
64	62	0	62	0	1	F	0	1	1	1	1	11
65	62	0	62	0	0	M	0	1	1	1	0	11
66	62	0	62	0	1	M	1	1	1	1	0	12
67	63	1	63	0	1	M	1	0	1	0	0	11
68	63	0	63	0	1	F	0	0	0	0	0	11
69	63	0	63	0	1	M	0	1	1	0	1	11
70	63	0	63	0	1	M	0	1	1	0	0	12
71	65	0	65	0	1	M	0	1	1	0	0	12
72	68	0	68	0	0	M	0	0	0	0	0	12
73	68	0	68	0	1	M	0	1	1	1	0	11
74	69	0	69	0	0	M	0	1	1	0	0	11
75	69	0	69	0	1	M	0	1	1	0	0	11
76	71	0	71	0	0	M	0	1	1	1	1	11
77	86	0	86	0	1	M	1	0	1	1	1	12
78	87	0	87	0	0	F	1	0	1	0	0	22
79	87	0	87	0	0	M	0	1	1	0	0	11
80	90	0	90	0	0	M	0	1	1	0	1	22
81	41	0	41	0	1	F	1	1	1	0	1	22
82	44	0	44	0	1	M	0	1	1	0	1	12
