# Supplementary material for: Prognostic value of ALDH2 polymorphism for patients with oropharyngeal cancer in a Japanese population
Source: PLoS One. 2017 Dec 5;12(12):e0187992. doi: 10.1371/journal.pone.0187992 (PMC5716598; doi:10.1371/journal.pone.0187992)
Supplement: S2 Table — SPPEC: second primary pharyngeal and/or esophageal cancer. (XLS) [file pone.0187992.s002.xls]

## Sheet: Sheet1
No.	age	SPPEC	p16	ALDH2
	0: =/<60 1: >60	0:- 1: +	0: negative 1: positive	11: ALDH2*1/ALDH2*1 12: ALDH2*1/ALDH2*2 22: ALDH2*2/ALDH2*2
1	1	1	1	12
2	0	0	1	12
3	0	0	0	11
4	0	0	0	22
5	1	1	0	12
6	1	0	0	11
7	0	1	0	12
8	0	0	1	12
9	0	0	0	11
10	1	0	1	11
11	1	0	0	12
12	0	1	0	12
13	1	0	0	12
14	0	0	1	12
15	1	0	0	12
16	0	1	0	11
17	0	1	0	12
18	0	0	0	12
19	0	0	1	12
20	0	1	0	12
21	0	0	0	12
22	1	1	0	11
23	1	0	0	12
24	1	0	0	11
25	0	0	0	11
26	1	1	0	11
27	0	0	0	12
28	1	1	0	11
29	1	0	0	12
30	0	0	0	12
31	1	1	0	12
32	1	0	0	11
33	0	1	0	11
34	1	1	1	11
35	0	0	1	11
36	0	0	1	12
37	0	1	1	22
